# Supplementary material for: Exploring attentional bias towards threatening faces in chimpanzees using the dot probe task
Source: PLoS One. 2018 Nov 28;13(11):e0207378. doi: 10.1371/journal.pone.0207378 (PMC6261591; doi:10.1371/journal.pone.0207378)
Supplement: S1 Dataset — (XLSX) [file pone.0207378.s001.xlsx]

## Sheet: Experiment 1
	Experiment 1. Mean response times (ms) for Colour Experiment
	Congruent Trials	Dark Red-Light Red	Dark Red-No Stimulus	Light Red-No Stimulus		Incongruent Trials	Dark Red-Light Red	Dark Red-No Stimulus	Light Red-No Stimulus		Congruency Key:
	Overall Mean	409.188	385.55	391.896		Overall Mean	420.751	436.596	437.878		Dark Red (Congruent) -		Light Red (Incongruent)
	Chimpanzee Ai	352.255	296.375	317.042		Chimpanzee Ai	376.833	424.75	409.174		Dark Red (Congruent) -		No Stimulus (Incongruent)
	Session 1	370.429	308.75	339.75		Session 1	388.625	449	410		Light Red (Congruent) -		No Stimulus (Incongruent)
	Session 2	365.375	336	308.75		Session 2	373	426	417.75
	Session 3	342	289	351.5		Session 3	351.375	398.5	395.667
	Session 4	343.5	304.75	293.25		Session 4	390.75	406.25	410
	Session 5	337.125	270.25	296.75		Session 5	384.125	451	408.5
	Session 6	357.375	269.5	312.25		Session 6	373.125	417.75	409.75
	Chimpanzee Ayumu	381.488	383.333	409.095		Chimpanzee Ayumu	364.933	358.087	402.591
	Session 1	459.714	519.25	585.75		Session 1	367	324.5	327.75
	Session 2	406.4	417.5	316.25		Session 2	332.714	312.5	359.5
	Session 3	385.333	348	390.667		Session 3	402.125	406.333	472.5
	Session 4	330.286	351.75	394.25		Session 4	314.75	359.25	536.667
	Session 5	431.875	335.75	375		Session 5	397.429	418	386.5
	Session 6	289	327.75	367		Session 6	377.143	340	354
	Chimpanzee Chloe	373.104	337.167	359.87		Chimpanzee Chloe	385.723	432.273	391.227
	Session 1	386.625	363.25	379		Session 1	373.25	445.5	425.75
	Session 2	374.875	312.5	348		Session 2	408.25	460.75	344
	Session 3	355.375	339.75	332		Session 3	402.25	437.333	402.5
	Session 4	367.75	324	311.5		Session 4	373.75	428.75	397
	Session 5	386.875	367.25	395.333		Session 5	376.75	425.5	390.667
	Session 6	367.125	316.25	402.25		Session 6	379.286	385.333	375.5
	Chimpanzee Cleo	378.362	370.136	337.048		Chimpanzee Cleo	367.021	380.875	417.174
	Session 1	379.571	472.75	312.333		Session 1	365.375	359.25	422
	Session 2	361.375	317.667	359.25		Session 2	349.625	406.25	406.25
	Session 3	345.875	304.75	367.25		Session 3	326.25	343.75	379
	Session 4	396.5	453.5	383		Session 4	396.375	390.75	625
	Session 5	453	355.5	265.667		Session 5	386.143	398.5	347.75
	Session 6	334	281.333	302		Session 6	380.75	386.75	375
	Chimpanzee Gon	460.638	475.625	463.682		Chimpanzee Gon	529.745	528.043	543.727
	Session 1	489.571	386.75	417		Session 1	541.875	540	537
	Session 2	429.625	434.25	449.25		Session 2	531.375	546.75	520
	Session 3	469	415.75	650.667		Session 3	596.143	488.75	520.75
	Session 4	537.125	644.5	464.25		Session 4	529.25	581.75	605.5
	Session 5	388.75	480.25	379.25		Session 5	447.125	474	468.667
	Session 6	453.375	492.25	456.75		Session 6	541	523.5	590
	Chimpanzee Pal	350.826	306.478	332.125		Chimpanzee Pal	343.37	345	362.174
	Session 1	330.125	308.75	320.5		Session 1	316.25	355.25	354.333
	Session 2	323.571	269.5	293		Session 2	361.375	359	339.75
	Session 3	336	281.5	305.25		Session 3	330.571	340.25	359.5
	Session 4	365.125	307.333	347.5		Session 4	332.571	351.75	379.5
	Session 5	363	355.5	320.25		Session 5	339.625	327.75	367.25
	Session 6	388.429	316.5	406.25		Session 6	376.875	336	370.75
	Chimpanzee Pendensa	443.208	447.125	427.652		Chimpanzee Pendensa	443.021	461.667	448.5
	Session 1	441.625	453.25	461		Session 1	415	472.5	453.25
	Session 2	426.5	408.25	386.25		Session 2	423.375	451.25	443.25
	Session 3	492.375	502.5	443.5		Session 3	473.375	505.5	460.5
	Session 4	378.625	404.5	363		Session 4	421	407.75	406.75
	Session 5	451.75	444.5	453.75		Session 5	454.75	486.5	447
	Session 6	468.375	469.75	442.25		Session 6	467.125	446.5	480.25
	Chimpanzee Popo	537.045	463.583	490.083		Chimpanzee Popo	555.13	562.25	537.714
	Session 1	590.857	497.5	562.75		Session 1	553.571	588.75	572
	Session 2	486.375	385.5	414.25		Session 2	565	523.75	493
	Session 3	614.25	533	504.75		Session 3	665.429	566.75	589.75
	Session 4	481.857	406.75	453		Session 4	472.75	511.5	476.5
	Session 5	520.571	454.75	517.5		Session 5	566	601	527.333
	Session 6	524.571	504	488.25		Session 6	521.625	581.75	562.5

## Sheet: Experiment 2
	Experiment 2. Mean response times (ms) for Object Experiment
	Congruent Trials	Chair-Scrambled	Chair-No Stimulus	Scrambled-No Stimulus		Incongruent Trials	Chair-Scrambled	Chair-No Stimulus	Scrambled-No Stimulus		Congruency Key:
	Overall Mean	403.234	392.003	398.445		Overall Mean	443.169	446.306	435.493		Chair (Congruent) -		Scrambled (Incongruent)
	Chimpanzee Ai	350.812	331.889	313.875		Chimpanzee Ai	383.644	405.915	402.277		Chair (Congruent) -		No Stimulus (Incongruent)
	Session 1	342	334.714	324.25		Session 1	396.5	398.625	392.375		Scrambled (Congruent) -		No Stimulus (Incongruent)
	Session 2	339.75	330.286	306.75		Session 2	357.375	398.125	401.857
	Session 3	355.25	330.25	326.625		Session 3	372.857	398.5	404.5
	Session 4	365	324.25	287		Session 4	386	417.875	404.125
	Session 5	335.875	329.75	296.75		Session 5	381.571	416.25	400.375
	Session 6	367	343.714	341.875		Session 6	406.25	406.143	410.375
	Chimpanzee Ayumu	356.588	429.405	348.692		Chimpanzee Ayumu	389.846	367.383	388.761
	Session 1	338.5	478	388.571		Session 1	380.333	431.625	449
	Session 2	341.167	424.5	332.857		Session 2	375	382.625	410.25
	Session 3	427	437.333	349.75		Session 3	400.2	395.286	363.5
	Session 4	321.8	374.875	340		Session 4	330	344	344
	Session 5	369.667	434.2	328.2		Session 5	541.5	314.375	408.125
	Session 6	367.25	451	343.75		Session 6	343.857	339.875	361.857
	Chimpanzee Chloe	377.085	346.478	366.146		Chimpanzee Chloe	407.304	409.022	401.149
	Session 1	418	341.75	376.875		Session 1	408.125	424.429	417.286
	Session 2	361.375	368.429	386.875		Session 2	398.625	394.625	390.25
	Session 3	353.625	318.5	324.25		Session 3	400.375	390.714	386.625
	Session 4	373	332.571	372.75		Session 4	433.625	404.25	420
	Session 5	394.625	379	386.5		Session 5	406.143	407.875	413.875
	Session 6	361.375	339.625	349.625		Session 6	395.286	431.875	380.875
	Chimpanzee Cleo	343.311	315.889	368.064		Chimpanzee Cleo	422.356	401.761	386.913
	Session 1	359.125	314.714	355.5		Session 1	453.143	406.143	423.75
	Session 2	381.857	357.5	406.25		Session 2	495.571	363	371.25
	Session 3	316.25	310	359.375		Session 3	406.375	386.286	381.714
	Session 4	318.125	306.625	366.143		Session 4	378.875	394.375	354.714
	Session 5	364	300.625	361.5		Session 5	398.75	361.375	367.25
	Session 6	325.714	303.429	359.375		Session 6	413.286	498	418.125
	Chimpanzee Gon	507.667	477.756	473.522		Chimpanzee Gon	523.652	577.75	560.289
	Session 1	486.714	541.125	484.571		Session 1	552.75	513.625	535.857
	Session 2	556	481	478.5		Session 2	527.857	527.875	591.25
	Session 3	487.25	512.833	424.25		Session 3	558.625	742.125	601.714
	Session 4	524.375	485.75	489.25		Session 4	490.625	583.5	602.375
	Session 5	504.286	366.75	506.25		Session 5	511	519.25	494.125
	Session 6	490.375	488.25	457.714		Session 6	500	580.125	535.429
	Chimpanzee Pal	344.182	315.609	340.391		Chimpanzee Pal	390.717	380.13	364.6
	Session 1	381	306.5	364.5		Session 1	381	390.714	398.375
	Session 2	348.286	306.625	338		Session 2	350.429	343.875	351.5
	Session 3	326.25	301.714	422		Session 3	361.857	388.429	333.875
	Session 4	322.375	314.857	324.25		Session 4	417.75	431.625	399.429
	Session 5	363.714	371	310.625		Session 5	369.25	367.125	342.25
	Session 6	320.5	291.125	289		Session 6	455.375	361.375	367.167
	Chimpanzee Pendensa	435.952	437.021	455.956		Chimpanzee Pendensa	453.438	455.413	441.979
	Session 1	437.125	451.625	483.143		Session 1	461.375	458.125	445.375
	Session 2	417.167	382.625	421		Session 2	469.125	465.714	448.75
	Session 3	447	458	443.25		Session 3	431.5	461.714	426.75
	Session 4	440.167	406.875	451.875		Session 4	439.5	449.75	461.625
	Session 5	452.5	460	468.5		Session 5	442.625	438.375	420.125
	Session 6	417.143	463	474.5		Session 6	476.5	460.875	449.25
	Chimpanzee Popo	502.196	484.234	517.745		Chimpanzee Popo	564.087	567.319	538.106
	Session 1	497.857	437.375	517.5		Session 1	539.125	517.625	502
	Session 2	471.143	476.75	484.375		Session 2	533.25	532.875	523.5
	Session 3	496	464.875	502.286		Session 3	555.714	556.625	531.125
	Session 4	511.875	505	547.625		Session 4	558	575.875	560.714
	Session 5	543	486.375	502		Session 5	595.75	560.143	552.75
	Session 6	488.875	542.286	550.75		Session 6	600.875	659.875	561.375

## Sheet: Experiment 3
	Experiment 3. Mean response times (ms) for Primate Faces Experiment
	Congruent Trials	Chimpanzee-Orangutan	Chimpanzee-Baboon	Chimpanzee-Scrambled		Incongruent Trials	Chimpanzee-Orangutan	Chimpanzee-Baboon	Chimpanzee-Scrambled		Congruency Key:
	Overall Mean	428.679	422.842	416.954		Overall Mean	433.368	437.812	440.113		Chimpanzee (Congruent) -		Orangutan (Incongruent)
	Chimpanzee Ai	363.903	364.087	347.577		Chimpanzee Ai	375.629	365.261	410.638		Chimpanzee (Congruent) -		Baboon (Incongruent)
	Session 1	390.5	337.6	307.5		Session 1	351.5	380	372.333		Chimpanzee (Congruent) -		Scrambled (Incongruent)
	Session 2	356.833	356.833	330.333		Session 2	395.833	348.833	401
	Session 3	331	359.4	291.833		Session 3	350.2	333.167	406.167
	Session 4	349	385.5	343.667		Session 4	396	365.8	523.5
	Session 5	359.5	355.2	359.833		Session 5	392.167	383	423
	Session 6	387.5	413.833	414.333		Session 6	393.167	393.333	419
	Session 7	372.167	385.667	365.6		Session 7	408.833	341.333	419
	Session 8	354.5	380.333	443		Session 8	349.333	414.167	406.4
	Session 9	351.5	372.333	364.833		Session 9	370	330.833	377.667
	Session 10	418.833	354.333	336		Session 10	411.333	359.2	422
	Session 11	336.167	322.667	294		Session 11	303.2	341	382.667
	Session 12	359.333	338.667	323		Session 12	369.667	396.8	377.5
	Chimpanzee Ayumu	381.25	358.576	377.212		Chimpanzee Ayumu	366.234	394.873	376.938
	Session 1	325.333	337.4	330.833		Session 1	340.4	375	340.4
	Session 2	401	297	296.8		Session 2	320.333	411.8	321
	Session 3	340	300	440.8		Session 3	449.8	382.833	395.667
	Session 4	384.4	302.167	354		Session 4	371	406.4	318.8
	Session 5	460.833	380.167	364.667		Session 5	422	414	356.833
	Session 6	309.5	339	496.667		Session 6	348.6	438.833	407.5
	Session 7	420.5	371.8	434		Session 7	371.2	318.8	353.5
	Session 8	387	396	283		Session 8	337.833	379.75	501.333
	Session 9	392.75	449	500.4		Session 9	376.667	457	400.333
	Session 10	415.8	484.2	384.5		Session 10	390.167	403.667	415.333
	Session 11	311.8	331.333	320.167		Session 11	267.8	312.8	382.833
	Session 12	437.6	336	325.167		Session 12	401	422.6	364.8
	Chimpanzee Chloe	367.4	381	365.93		Chimpanzee Chloe	384.574	385.449	400.794
	Session 1	387.6	370	406.5		Session 1	416.667	372.2	406.333
	Session 2	365.6	398.5	351.667		Session 2	375	388.333	425
	Session 3	349	393.333	334.4		Session 3	385.167	403.667	369.667
	Session 4	302	351.333	327.833		Session 4	362	323	425.2
	Session 5	411.333	398.333	393		Session 5	403.667	399.8	421.833
	Session 6	407.167	393.5	369		Session 6	367.4	375.833	425.5
	Session 7	377.667	396	382.833		Session 7	427	424.667	382.667
	Session 8	398.833	398.167	377.667		Session 8	384.2	403.667	411.667
	Session 9	347.5	342.333	343.667		Session 9	365.333	363.333	368.4
	Session 10	359.333	393.167	369.833		Session 10	359.4	375	390.333
	Session 11	346.333	362	398.667		Session 11	362	390.833	395.833
	Session 12	359.5	375.333	330.833		Session 12	403	403.5	387.6
	Chimpanzee Cleo	365.522	364.206	371.014		Chimpanzee Cleo	405.121	388.831	366.273
	Session 1	411.333	377.333	364.833		Session 1	414.167	359.5	380.333
	Session 2	393.5	351.833	318		Session 2	397	453	351.5
	Session 3	425.2	393.4	387.2		Session 3	450.2	370	364.333
	Session 4	383	346.333	401		Session 4	399.8	377.667	377.333
	Session 5	406	365	335.833		Session 5	435	353.833	332
	Session 6	351.5	361.833	388		Session 6	406.6	367.167	414.25
	Session 7	309.667	350.2	333.167		Session 7	487	336	390.8
	Session 8	310	365.8	346.167		Session 8	337.6	393	374.833
	Session 9	346.5	325.833	437.333		Session 9	371.8	453.2	304.833
	Session 10	385.667	328	479.167		Session 10	338.667	421.5	378.6
	Session 11	343.5	450.333	312.5		Session 11	429.333	367.167	333.5
	Session 12	343.833	356	351.667		Session 12	383	424.667	403.667
	Chimpanzee Gon	597.486	559.014	555.338		Chimpanzee Gon	585.75	593.426	600.853
	Session 1	724.167	599.167	653.4		Session 1	692.667	731.2	640.6
	Session 2	578.333	651.167	596.333		Session 2	583.333	611.833	716.167
	Session 3	584.167	559.5	547		Session 3	500.8	603.833	583
	Session 4	646	634.6	536.667		Session 4	587.8	705.667	612
	Session 5	562.4	494.833	578.167		Session 5	648.5	507.667	643.167
	Session 6	686.833	522.5	506.5		Session 6	588.667	470.2	519.8
	Session 7	533.167	602.667	556.5		Session 7	538.667	576.8	559.333
	Session 8	643.8	599.167	578.167		Session 8	546.833	598.667	572.833
	Session 9	447.667	447.833	440.167		Session 9	455.833	475	492.167
	Session 10	588.333	518	622.333		Session 10	612.4	731.667	570.25
	Session 11	609.667	502.667	573		Session 11	628	533.833	637.833
	Session 12	567.167	588.667	492.167		Session 12	643.167	554.667	646
	Chimpanzee Pal	376.361	381.2	368.609		Chimpanzee Pal	379.214	387.821	377.5
	Session 1	435	414	348.667		Session 1	437.4	406.2	406.167
	Session 2	372.5	369.833	330.5		Session 2	349.8	362	393.333
	Session 3	349	393.167	351.833		Session 3	364.5	377.667	367.333
	Session 4	351.833	369.5	403		Session 4	367.333	375.167	372.5
	Session 5	336	362	365.6		Session 5	414.333	380.167	383
	Session 6	398.167	403.667	398.333		Session 6	359.167	450.5	375.2
	Session 7	369.833	380	310		Session 7	346.167	312.4	398.5
	Session 8	354.167	393.6	359.4		Session 8	377.833	453	351.667
	Session 9	359.667	359.6	372.167		Session 9	369.833	341	369.833
	Session 10	380.333	369.833	382.667		Session 10	387.833	375	356.667
	Session 11	406.167	364.667	435		Session 11	390.5	476.75	387.2
	Session 12	403.667	393	369.833		Session 12	390.667	359.4	369.833
	Chimpanzee Pendensa	431.186	422.014	429.535		Chimpanzee Pendensa	429.542	426.042	435.347
	Session 1	441.667	437.167	445.167		Session 1	481.667	466.667	432.333
	Session 2	418.5	415.333	419.5		Session 2	447.333	418	424.5
	Session 3	425.6	434.667	446.167		Session 3	421.333	429.333	468.833
	Session 4	415.6	421.833	424.5		Session 4	432.167	398.333	429.667
	Session 5	452	446.6	441.5		Session 5	417	442.833	424.833
	Session 6	399.333	408.667	387.333		Session 6	407	408.333	426.167
	Session 7	445.167	414.333	434.333		Session 7	420.333	425.333	431.5
	Session 8	473.167	436.8	460.167		Session 8	423.333	438.833	468.667
	Session 9	419	430.833	455.8		Session 9	443	466.667	443.333
	Session 10	424	419.833	411.833		Session 10	407.5	358.4	432.167
	Session 11	423.833	389.5	418.333		Session 11	428.833	416.333	409.667
	Session 12	432.833	413.8	414.167		Session 12	425	432.167	432.5
	Chimpanzee Popo	538.847	551.194	514.875		Chimpanzee Popo	539.618	557.886	548.565
	Session 1	490.333	493.6	480.833		Session 1	481.167	545	539
	Session 2	550.833	522.667	519.833		Session 2	520.833	549.5	499
	Session 3	553.5	439.2	500.167		Session 3	461.5	595.333	530.167
	Session 4	590	436.8	479.333		Session 4	494.833	511.4	541.5
	Session 5	610.333	693.833	540.667		Session 5	525.6	579.167	565.667
	Session 6	519	754.833	482.667		Session 6	582.5	593.333	578
	Session 7	561.167	626.667	632.333		Session 7	778.2	718.6	630.167
	Session 8	482.833	495.333	514.333		Session 8	485	502.333	527.667
	Session 9	533.333	459.2	482.5		Session 9	563.167	507.667	540.5
	Session 10	547.333	519.6	493.167		Session 10	515	531.833	555.667
	Session 11	524.833	554.167	505.833		Session 11	526	543.333	540.4
	Session 12	502.667	550.5	546.833		Session 12	567.667	536.167	530.333

## Sheet: Experiment 4
	Experiment 4. Mean response times (ms) for Threatening Faces Experiment
	Congruent Trials	Bared Teeth-Neutral	Scream-Neutral	Bared Teeth-Scrambled	Scream-Scrambled		Incongruent Trials	Bared Teeth-Neutral	Scream-Neutral	Bared Teeth-Scrambled	Scream-Scrambled		Congruency Key:
	Overall Mean	428.362	420.739	417.884	420.238		Overall Mean	432.795	431.613	430.322	440.056		Bared Teeth (Congruent) -		Neutral (Incongruent)
	Chimpanzee Ai	361.986	358.056	343.417	337.403		Chimpanzee Ai	394.261	397.629	414.676	408.765		Scream (Congruent) -		Neutral (Incongruent)
	Session 1	339.167	342.333	312.667	303.333		Session 1	404.2	395	407.4	371.2		Bared Teeth (Congruent) -		Scrambled (Incongruent)
	Session 2	375.167	347.167	334.5	329.167		Session 2	344.2	335.667	406.833	372.5		Scream (Congruent) -		Scrambled (Incongruent)
	Session 3	379.667	371.667	384.5	363.333		Session 3	446.4	424.2	434.667	433.667
	Session 4	317.2	322.167	316.667	341.333		Session 4	383.5	430	429.333	434.667
	Session 5	382.5	358.833	328.167	311.167		Session 5	425.833	432.167	417.333	459.667
	Session 6	338.5	367.167	375	338.333		Session 6	409.167	403.5	395.833	419.333
	Session 7	322.2	315.333	346.5	317.5		Session 7	390.5	341	395.833	390.667
	Session 8	362.6	380	351.167	359.333		Session 8	390.5	408.667	409.167	406.4
	Session 9	351.833	354	377.5	351.667		Session 9	413.833	406.4	425	419.5
	Session 10	385.333	390.667	322.667	356.667		Session 10	382.833	435.167	442.667	390.4
	Session 11	393.167	393.167	338.333	338.333		Session 11	367.167	393.167	431.2	395.833
	Session 12	382.5	354.167	333.333	338.667		Session 12	375	372.5	378	400.2
	Chimpanzee Ayumu	372.212	389.397	388.607	394.687		Chimpanzee Ayumu	396.177	377.698	348.058	369.044
	Session 1	303.5	317	371.25	388.4		Session 1	445.2	342.2	357.8	389.75
	Session 2	386.333	383.667	413.4	270		Session 2	340	324.833	299.833	301.333
	Session 3	390.667	371.4	361.6	350.833		Session 3	351.6	378.75	360.167	308.333
	Session 4	393.8	341.167	393.167	348.833		Session 4	380.167	381	390.8	348.833
	Session 5	364.833	433.5	393.8	403.333		Session 5	421.4	327.8	367.333	424.667
	Session 6	384.6	542.75	359.6	552.167		Session 6	458.667	336.167	372.333	343.833
	Session 7	465.8	359.333	320.5	384.6		Session 7	431.4	374.833	336	409.4
	Session 8	348.667	375.333	421.667	347.5		Session 8	328.25	411.167	351.5	375.167
	Session 9	409.4	395.833	367	395.833		Session 9	388	390.8	343.667	362
	Session 10	353.4	384.8	544.333	463.667		Session 10	442.5	492	331.2	398.5
	Session 11	325.667	447.833	431.4	372.5		Session 11	363	410.25	356.833	387.6
	Session 12	362.6	375.167	281.2	419.333		Session 12	362.333	359.2	315.167	395.833
	Chimpanzee Chloe	393.07	390.542	377.254	378.268		Chimpanzee Chloe	386.667	388.296	388.786	402.897
	Session 1	410.833	415.833	394.667	376.833		Session 1	398.2	410	418	439.333
	Session 2	399.333	399.833	376.667	369.833		Session 2	354.4	388	377.667	392.5
	Session 3	375.333	357.5	376	348.333		Session 3	352.667	364.667	349.5	363.2
	Session 4	399	371.333	366.667	347		Session 4	369.667	381.667	395.167	401.667
	Session 5	406	398.333	377.667	398.5		Session 5	393.8	414	414.333	406.167
	Session 6	395.333	390.167	343.4	398.833		Session 6	399.167	380.667	383.667	422.167
	Session 7	380.167	388	375	401.5		Session 7	411.333	416.5	406	437.2
	Session 8	396	408.833	398.5	372.333		Session 8	382.667	372	395.667	402.8
	Session 9	393.333	397.667	380.167	385		Session 9	391.333	381.833	397.2	384.833
	Session 10	372.5	377.833	390.5	399.8		Session 10	388.167	374.8	359	393.167
	Session 11	395.667	380.333	364.5	380.333		Session 11	374.667	382.833	393.333	387.833
	Session 12	393.4	400.833	377.667	364.5		Session 12	421.667	390.333	372.333	403
	Chimpanzee Cleo	412.567	362.437	376.786	372.071		Chimpanzee Cleo	384.085	418.403	373.282	419.062
	Session 1	374.833	338.5	382.667	325.167		Session 1	349	368.8	388.167	372.333
	Session 2	347.2	323	343.667	356.833		Session 2	341.333	372.5	309.667	328.5
	Session 3	357	346.333	349	401.167		Session 3	443	371.8	337.8	346.333
	Session 4	458.5	353.4	362.167	379.833		Session 4	359.167	580.667	367.5	497.5
	Session 5	463.333	343.5	463.667	421.8		Session 5	374.833	417	367	581.4
	Session 6	425	349	338.5	375		Session 6	377.833	371	393.167	375
	Session 7	419	466.167	312.5	299.5		Session 7	409	455.5	419.5	387.6
	Session 8	421.8	354.167	390.667	537.6		Session 8	429.833	383	349.167	455.833
	Session 9	510.5	351.167	387.4	416.833		Session 9	496.8	505.333	424.5	425.2
	Session 10	443.8	325.333	374.833	336.167		Session 10	333.5	390.2	369.833	549.667
	Session 11	377.667	351.667	500	351.5		Session 11	354.333	404	369.5	356.2
	Session 12	337.6	445.5	338.667	299.333		Session 12	359.167	364.5	377.667	318.6
	Chimpanzee Gon	514.643	505.775	511.775	533.985		Chimpanzee Gon	511.657	505.441	507.348	514.1
	Session 1	562.667	523.5	494	537.6		Session 1	541.5	412.2	531.167	510.333
	Session 2	448	515.667	466.167	465.8		Session 2	489.833	471.5	489.5	492.333
	Session 3	489.667	502.667	619.667	536.5		Session 3	478.2	513	509.4	466
	Session 4	513.167	513	422	590.8		Session 4	474	542	513	540.4
	Session 5	518.167	575.5	606.667	500		Session 5	502.5	578	593.8	609.167
	Session 6	518.167	603.2	554.667	442.667		Session 6	458.167	617.333	534.2	471.167
	Session 7	427	406.333	570.167	562.5		Session 7	562.667	500	521.8	573
	Session 8	484.167	445.167	494.5	492		Session 8	632.833	521.8	468.667	414.333
	Session 9	711.2	521.5	530.333	632.333		Session 9	500.5	463.167	510	461.833
	Session 10	596.8	476.5	455.667	472		Session 10	463.667	476.167	463.333	562.667
	Session 11	456	434.833	448	611.833		Session 11	510.333	481.667	528.2	611.833
	Session 12	497.167	567.667	476.5	552.167		Session 12	521.8	486.833	450.667	449.8
	Chimpanzee Pal	391.462	393.818	375.087	388.377		Chimpanzee Pal	400.306	393.313	402.347	400.145
	Session 1	395.8	456.5	430	394.667		Session 1	493.167	403.5	405.333	479
	Session 2	363	397.6	385.333	462.667		Session 2	432.667	496	408.333	413.333
	Session 3	418.4	448	364.833	334.2		Session 3	375.667	403.75	416.5	377.167
	Session 4	340.5	350.667	326.4	340.333		Session 4	378	366	354.5	389.833
	Session 5	445.167	346.8	336	340.8		Session 5	388	393.6	380.333	354
	Session 6	389.8	375.6	353.333	398.833		Session 6	429.333	388.667	373.167	436.667
	Session 7	387.833	434.4	333.333	422		Session 7	400.833	401	429.667	365.6
	Session 8	354.333	401.167	372.2	382.833		Session 8	377.5	372.333	388.333	336.167
	Session 9	381.6	382.5	393	369.667		Session 9	382.833	356.4	411.333	458.333
	Session 10	428.2	368.6	442.833	411.333		Session 10	406	372.5	437.833	381.2
	Session 11	431.4	381.6	396.8	427.333		Session 11	372.5	415.6	424.333	409.167
	Session 12	374.8	372.667	362	364.5		Session 12	367.167	351.5	398.5	390.8
	Chimpanzee Pendensa	441.426	435.314	437.956	432.229		Chimpanzee Pendensa	439.31	439.535	441.169	431.903
	Session 1	426	415.333	448.333	433.8		Session 1	470.833	466.4	428.5	437
	Session 2	464	453.667	453.333	450.333		Session 2	417.333	411.167	444.333	425.5
	Session 3	447.5	464.333	449.167	458.833		Session 3	453.5	438.5	461.333	443.333
	Session 4	434.5	414	448	422.333		Session 4	433.333	417	428.667	412.167
	Session 5	436.5	474.167	456.4	427.667		Session 5	461.333	452	460.333	465
	Session 6	440.333	419.333	424.5	419		Session 6	450.667	435	442.833	409
	Session 7	416.2	417.6	393.833	410.833		Session 7	417.667	393.667	394.6	411
	Session 8	484.6	490.167	461.5	490.167		Session 8	469.2	510.5	481	453.167
	Session 9	474.667	467.167	441.6	460.833		Session 9	425.167	461.5	471.5	446.167
	Session 10	427.667	378.8	399.833	396.4		Session 10	418.833	437.667	398.667	421.667
	Session 11	423.833	414	461.8	383.667		Session 11	422	427	433.167	429.667
	Session 12	425.4	402.833	426.5	427.167		Session 12	436.833	428.5	441.333	429.167
	Chimpanzee Popo	536.015	528.171	526.653	526.514		Chimpanzee Popo	542.889	530.426	573.188	566.901
	Session 1	544	498.667	527.833	477.833		Session 1	530.167	546.167	566.333	550.6
	Session 2	487.5	466	482.333	427.333		Session 2	526.5	469.2	583.667	532.833
	Session 3	562.833	615.333	507.167	537.667		Session 3	514	565.667	512.2	501.333
	Session 4	520.5	446.167	551.833	482.333		Session 4	526.833	501.4	572.333	597.667
	Session 5	516.333	522.2	502.833	640		Session 5	598.833	575.167	561.667	547.667
	Session 6	503.667	531	504.667	523.333		Session 6	542	531.333	575.2	560
	Session 7	528	528.5	497.167	531.333		Session 7	512.833	496.6	567.667	565.167
	Session 8	560.333	548.833	528.333	542.167		Session 8	566.667	533.833	607.5	569.167
	Session 9	578.2	516.8	544.167	537.167		Session 9	487.167	496.833	544	619
	Session 10	559.4	593	545.167	540.5		Session 10	542.833	575	528.667	585
	Session 11	512.833	514	568	525.333		Session 11	574.5	534.667	649.2	590.833
	Session 12	574.6	554.667	560.333	553.167		Session 12	592.333	516.2	612.667	580.833
